# Supplementary material for: Identification and characterization of immune-related lncRNAs and lncRNA-miRNA-mRNA networks of Paralichthys olivaceus involved in Vibrio anguillarum infection
Source: BMC Genomics. 2021 Jun 15;22:447. doi: 10.1186/s12864-021-07780-2 (PMC8204505; doi:10.1186/s12864-021-07780-2)
Supplement: Supplementary file 1 — Additional file 1. Summary of the conservation of Japanese flounder lncRNAs in other species. [file 12864_2021_7780_MOESM1_ESM.xlsx]

## Sheet: Additional file 1
Additional file 1. Summary of the conservation of Japanese flounder lncRNAs in other species.
ID	Symbol	NONCODE ID	Identity	E value	Score	Hit species
TCONS_00015826	pol-lnc155	NONHSAT234504.1	83.75	7.49e-79	300	Homo sapiens
XR_002204000.1	pol-lnc2342	NONHSAT006593.2	83.333	1.71e-44	182
XR_002204001.1	pol-lnc2343	NONHSAT006593.2	83.333	1.54e-44	182
XR_002203113.1	pol-lnc1657	NONHSAT101518.2	95.238	4.93e-30	134
XR_002203125.1	pol-lnc1666	NONHSAT189608.1	87.719	1.02e-29	134
TCONS_00007940	pol-lnc78	NONHSAT192489.1	92.941	3.41e-25	122
TCONS_00007941	pol-lnc79	NONHSAT192488.1	92.941	1.5e-25	122
TCONS_00027868	pol-lnc289	NONHSAT192488.1	89.535	3.26e-21	108
TCONS_00027869	pol-lnc290	NONHSAT192489.1	89.535	3.39e-21	108
TCONS_00061485	pol-lnc883	NONHSAT229790.1	95.238	6.93e-19	99
TCONS_00061357	pol-lnc880	NONHSAT195667.1	81.416	1.13e-16	91.6
TCONS_00052789	pol-lnc659	NONHSAT021525.2	84.158	1.57e-15	87.9
XR_002203529.1	pol-lnc1965	NONHSAT254522.1	86.842	4.59e-14	82.4
XR_002203653.1	pol-lnc2062	NONHSAT017240.2	82.5	4.44e-11	71.3
XR_002202825.1	pol-lnc1442	NONHSAT183370.1	100	7.81e-09	63.9
TCONS_00041627	pol-lnc457	NONMMUT044947.2	98.81	3.98e-34	150	Mus musculus
TCONS_00036996	pol-lnc407	NONMMUT117055.1	89.691	4.59e-25	121
TCONS_00017499	pol-lnc163	NONMMUT154209.1	92.647	3.33e-18	97.1
TCONS_00006129	pol-lnc65	NONMMUT031359.2	97.143	2.9e-06	60.2
TCONS_00006130	pol-lnc66	NONMMUT031359.2	97.143	2.48e-06	60.2
TCONS_00033141	pol-lnc360	NONMMUT142731.1	97.059	3.66e-06	58.4
TCONS_00033142	pol-lnc361	NONMMUT142731.1	97.059	3.84e-06	58.4
TCONS_00033143	pol-lnc362	NONMMUT142731.1	97.059	3.65e-06	58.4
TCONS_00033144	pol-lnc363	NONMMUT142731.1	97.059	3.77e-06	58.4
TCONS_00036144	pol-lnc398	NONDRET008133.2	91.135	3.89e-107	383	Danio rerio
XR_002203061.1	pol-lnc1613	NONDRET003815.2	87.736	1.26e-63	241
TCONS_00024018	pol-lnc231	NONDRET000500.2	82.377	1.54e-50	198
XR_002203165.1	pol-lnc1696	NONDRET005676.2	96	2.15e-40	163
TCONS_00064865	pol-lnc991	NONDRET012130.2	90.385	2.12e-31	134
TCONS_00064863	pol-lnc990	NONDRET012130.2	91	9.51e-31	132
TCONS_00040622	pol-lnc449	NONDRET012550.2	87.097	4.54e-11	71.3
TCONS_00018039	pol-lnc166	NONDRET013157.1	100	2.15e-08	60.2
TCONS_00010798	pol-lnc115	NONDRET011697.2	100	8.14e-08	56.5
XR_002202650.1	pol-lnc1330	NONRATT007456.2	93.519	7.55e-40	161	Rattus norvegicus
TCONS_00010005	pol-lnc102	NONRATT012181.2	85.185	4.65e-14	82.4
TCONS_00010006	pol-lnc103	NONRATT012181.2	85.185	3.12e-14	82.4
TCONS_00010007	pol-lnc104	NONRATT012181.2	85.185	5.3e-14	82.4
XR_002202961.1	pol-lnc1545	NONBTAT020159.2	92.045	1.49e-27	124	Bos taurus
XR_002202677.1	pol-lnc1345	NONBTAT029380.1	92.5	9.9e-26	115
TCONS_00051456	pol-lnc630	NONMDOT007838.1	91.935	5.28e-15	86.1	Monodelphis domestica
