# Supplementary material for: Identification and characterization of immune-related lncRNAs and lncRNA-miRNA-mRNA networks of Paralichthys olivaceus involved in Vibrio anguillarum infection
Source: BMC Genomics. 2021 Jun 15;22:447. doi: 10.1186/s12864-021-07780-2 (PMC8204505; doi:10.1186/s12864-021-07780-2)
Supplement: Supplementary file 2 — Additional file 2. List of DElncRNAs, DETGs, and DETmiRs. [file 12864_2021_7780_MOESM2_ESM.xlsx]

## Sheet: Additional file 2
Additional file 2. List of DElncRNAs, DETGs, and DETmiRs.
DElncRNAs	DETGs	DETmiRs
Polnc3	PCDHGC5	miR-11987-x
Polnc7	USP53	miR-1335-y
Polnc15	Lama5	miR-146-x
Polnc22	TMEM258	miR-146-y
Polnc27	C6	miR-151-x
Polnc28	MBD2	miR-155-x
Polnc29	MLYCD	miR-194-y
Polnc35	ELK4	miR-204-y
Polnc40	CLIC2	miR-216-x
Polnc42	ENPP2	miR-21-y
Polnc44	ZMYND8	miR-221-x
Polnc45	RGS13	miR-28-x
Polnc49	XM_020078143.1	miR-29-x
Polnc55	TNS	miR-338-x
Polnc56	NFKB2	miR-363-x
Polnc58	LAMA4	miR-455-y
Polnc60	WDFY4	miR-6240-x
Polnc62	WBSCR27	pol-miR-n005-5p
Polnc64	UFC1	pol-miR-n016-3p
Polnc65	Itpr1	pol-miR-n020-3p
Polnc66	KLF9	pol-miR-n049-3p
Polnc67	CRAT	pol-miR-n057-3p
Polnc68	MOB2	pol-miR-n071-3p
Polnc69	LTBP4	pol-miR-n075-5p
Polnc73	LAMA5	pol-miR-n101-5p
Polnc75	ESYT1	pol-miR-n119-3p
Polnc77	N4BP3	pol-miR-n127-3p
Polnc78	SWAP70	pol-miR-n161-5p
Polnc79	Pik3r2	pol-miR-n180-3p
Polnc82	LOH12CR1	pol-miR-n180-5p
Polnc83	ASB13	pol-miR-n199-3p
Polnc85	AMPD3	pol-miR-n212-5p
Polnc87	Psma4	pol-miR-n228-3p
Polnc90	CDKN1C	pol-miR-n231-5p
Polnc91	CSK	pol-miR-n251-3p
Polnc93	PNPLA8	pol-miR-n273-5p
Polnc95	SMAP	pol-miR-n281-3p
Polnc97	KCP	pol-miR-n321-5p
Polnc101	ATHL1	pol-miR-n329-3p
Polnc102	GXYLT1	pol-miR-n390-3p
Polnc103	PQLC1	pol-miR-n391-5p
Polnc104	CD44	pol-miR-21-3p
Polnc106	SIL1
Polnc108	XM_020078503.1
Polnc114	SSPN
Polnc119	EXOC3L1
Polnc121	si:dkey-14k9.2
Polnc125	NA
Polnc126	dye
Polnc128	gse1
Polnc129	C2CD5
Polnc130	SYNM
Polnc131	MYO1D
Polnc136	XM_020078621.1
Polnc139	HDAC10
Polnc143	NUAK1
Polnc144	CALD1
Polnc148	CLPX
Polnc150	FIBIN
Polnc154	COX5A
Polnc156	ENDOUC
Polnc161	NTN4
Polnc162	PDE3A
Polnc163	XM_020078719.1
Polnc165	ZFYVE27
Polnc166	AKIP1
Polnc174	FGL1
Polnc178	XM_020078787.1
Polnc179	CCL4
Polnc183	XM_020078805.1
Polnc184	GSE1
Polnc186	PSMD7
Polnc192	PPFIBP1
Polnc198	PPFIBP1
Polnc199	PPFIBP1
Polnc208	ARNTL
Polnc209	C21ORF33
Polnc214	DENND2A
Polnc220	XM_020078877.1
Polnc222	CEP290
Polnc226	TMTC3
Polnc232	MAP2K1
Polnc233	CD9
Polnc240	CD9
Polnc241	SEMA3D
Polnc243	SEMA3D
Polnc245	TSPAN3
Polnc251	Lrrc17
Polnc254	CELF2
Polnc257	PAMR1
Polnc267	TRIM44
Polnc269	HGF
Polnc271	DUSP3
Polnc274	XM_020079013.1
Polnc275	GRO2
Polnc276	PHRF1
Polnc277	MMP16
Polnc278	TRIM16
Polnc281	PLXNB2
Polnc282	SLC25A53
Polnc289	HBP1
Polnc290	SLC25A53
Polnc291	RFX7
Polnc293	DNM1L
Polnc301	CALUB
Polnc309	CALUB
Polnc315	CALUB
Polnc317	CALUB
Polnc323	ISLR2
Polnc325	PPIP5K1
Polnc330	CES2E
Polnc331	SIN3A
Polnc332	IREB2
Polnc333	Pdgfrl
Polnc336	Pkp3
Polnc337	IRAK4
Polnc338	CERK
Polnc349	KCNQ1
Polnc351	SPCC1494.01
Polnc353	PPP3CA
Polnc358	VNX1
Polnc359	KLHDC10
Polnc360	PLEKHA5
Polnc361	FRMD4A
Polnc363	NAT10
Polnc365	ZNF469
Polnc366	TOP1
Polnc367	KLF13
Polnc368	ARF4
Polnc369	ABHD2B
Polnc372	MAN2C1
Polnc373	PDK2
Polnc374	PDIA3
Polnc382	TLN2
Polnc384	TLN2
Polnc389	UBE2H
Polnc390	LMF2
Polnc396	PRICKLE1
Polnc397	RORA
Polnc401	WASL
Polnc402	HPS5
Polnc403	FLT4
Polnc413	ELMO3
Polnc414	ACCS
Polnc418	PSMA1
Polnc419	MET
Polnc421	RBM28
Polnc423	SMAD3
Polnc430	CIART
Polnc439	GRAMD4
Polnc449	TEAD4
Polnc451	TEAD4
Polnc454	TEAD4
Polnc456	XM_020079551.1
Polnc461	CCRN4L
Polnc463	IL12B
Polnc465	AEN
Polnc466	GLO1
Polnc467	KCTD12
Polnc468	GAS1
Polnc481	dhcr7
Polnc482	PHOSPHO2
Polnc487	SI:CH211-238A12.2
Polnc488	TSHZ3
Polnc489	cep89
Polnc491	GALNS
Polnc492	HTXA
Polnc494	TAF4
Polnc503	SULT2B1
Polnc506	RBL2
Polnc508	RBL2
Polnc509	HDGFRP3
Polnc511	XM_020079718.1
Polnc513	PHKA2
Polnc524	SCMH1
Polnc530	Il18r1
Polnc531	PLA2R1
Polnc532	XM_020079737.1
Polnc535	CBFA2T3
Polnc536	CNST
Polnc538	WTIP
Polnc541	AKAP13
Polnc542	DOK3
Polnc550	FCHSD1
Polnc558	CXCL10
Polnc565	PSMD14
Polnc568	RRAD
Polnc571	RRAD
Polnc578	NOD2
Polnc588	IFI44
Polnc592	kdrl
Polnc593	ADRA1A
Polnc595	SPG7
Polnc605	CMTM3
Polnc606	CASC4
Polnc607	MAPK6
Polnc609	HVCN1
Polnc610	MUM1
Polnc612	CHD9
Polnc613	CHD9
Polnc617	PDCD7
Polnc622	XM_020079988.1
Polnc623	LY75
Polnc624	PLXNB3
Polnc626	PKM
Polnc630	GPR97
Polnc635	ARHGEF6
Polnc639	Aplnr
Polnc646	EPHA6
Polnc647	ARHGEF6
Polnc649	EIF3JA
Polnc656	BAZ2B
Polnc665	TRP53INP1
Polnc668	ARNT2
Polnc680	ARID3B
Polnc683	SCCPDH
Polnc686	TMCO3
Polnc688	AP1S2
Polnc689	SALL1
Polnc692	fam214a
Polnc701	GPALPP1
Polnc710	VPS35
Polnc711	STARD5
Polnc714	SEMA4B
Polnc715	DDX41
Polnc716	DDB_G0280133
Polnc725	IST1
Polnc729	ILDR2
Polnc732	PCDH17
Polnc735	PCDH17
Polnc737	LRRK1
Polnc738	CCND1
Polnc740	FADD
Polnc742	FTH1
Polnc743	RBM26
Polnc752	DNAJA2
Polnc753	RBMS1
Polnc756	MPHOSPH10
Polnc758	HEATR3
Polnc761	MTSS1L
Polnc764	LPCAT2
Polnc765	MMP2
Polnc766	MEX3B
Polnc769	TOX3
Polnc777	NFATC3
Polnc780	SSH
Polnc783	FBXL3
Polnc784	KCTD15
Polnc789	MCTP2
Polnc790	MCL1
Polnc792	SLC27A2
Polnc794	ZGC:92818
Polnc796	SDR42E1
Polnc798	GTF2F2
Polnc799	TMEM205
Polnc800	PBX1
Polnc805	P2RY4
Polnc809	NA
Polnc810	CHD1L
Polnc815	OSBPL1A
Polnc819	SCML2
Polnc820	SCML2
Polnc826	Cdkl5
Polnc827	HMG20B
Polnc829	HES1-B
Polnc836	XPR1
Polnc838	INPP5D
Polnc845	KLF4
Polnc846	RAB9B
Polnc847	RGCC
Polnc852	S1PR3
Polnc859	Szt2
Polnc866	SZT2
Polnc875	Lonp1
Polnc876	RYK
Polnc882	HERC2
Polnc887	SYVN1
Polnc888	SLC25A42
Polnc889	MIDN
Polnc890	midn
Polnc892	GPR137B
Polnc895	CYP2J6
Polnc918	Tle4
Polnc919	EPS15
Polnc922	MFN1
Polnc924	HYKK
Polnc928	SEC16B
Polnc936	EVI5
Polnc945	FAM69A
Polnc947	GFI1
Polnc949	GNG12
Polnc957	PRDX6
Polnc958	XM_020080679.1
Polnc960	VTG1
Polnc961	BCL6
Polnc962	EGF
Polnc964	MPND
Polnc968	FSTL3
Polnc969	KLHL30
Polnc970	SNED1
Polnc971	HVCN1
Polnc973	NFIC
Polnc978	ELTD1
Polnc988	MBNL3
Polnc990	PODN
Polnc997	HCN2
Polnc1001	TNIP1
Polnc1003	TNIP1
Polnc1015	TNIP1
Polnc1016	Slc9a7
Polnc1023	CHST7
Polnc1028	TPM4
Polnc1031	RAB8A
Polnc1032	NME7
Polnc1036	OLFML2B
Polnc1039	ATF6
Polnc1040	XCR1
Polnc1043	ACTL6A
Polnc1056	SZT2
Polnc1061	RORB
Polnc1067	TMEM47
Polnc1068	FAM122A
Polnc1070	PDGFRA
Polnc1072	GNB4
Polnc1074	MOSPD1
Polnc1076	RUFY1
Polnc1088	MBD3
Polnc1102	PSMD1
Polnc1124	PFAS
Polnc1133	TBL1XR1
Polnc1143	ALDH9A1
Polnc1172	ARHGEF18
Polnc1173	SBNO2
Polnc1179	SBNO2
Polnc1234	SBNO2
Polnc1268	HNRNPM
Polnc1273	HNRNPM
Polnc1303	ACAP2
Polnc1307	ACAP2
Polnc1332	HSPA9
Polnc1387	TJP3
Polnc1393	MAP2K2
Polnc1452	FMO5
Polnc1463	INSR
Polnc1465	EPS15L1
Polnc1480	PPAP2C
Polnc1514	FYCO1
Polnc1519	AATF
Polnc1528	GLUL
Polnc1542	ABHD17A
Polnc1545	HMHA1
Polnc1557	TGFBR3
Polnc1560	XM_020081293.1
Polnc1572	NHS
Polnc1595	RGL1
Polnc1600	DDX10
Polnc1611	CALR
Polnc1638	FTSJ3
Polnc1672	EXOC1
Polnc1679	MKNK1
Polnc1683	ELOVL1
Polnc1685	BEND5
Polnc1701	RPF1
Polnc1702	HDGFRP2
Polnc1709	CPAMD8
Polnc1720	CD74
Polnc1796	UAP1
Polnc1846	UAP1
Polnc1870	HFLX
Polnc1878	NPL
Polnc1912	XXYLT1
Polnc1920	RXRGB
Polnc1922	RAI2
Polnc1951	TUBGCP5
Polnc1953	RGMA
Polnc1965	UBE3A
Polnc1982	KDR
Polnc1987	KDR
Polnc1988	LRRC15
Polnc1991	LPL
Polnc1992	RNF11
Polnc1993	NDNF
Polnc2020	SELE
Polnc2022	SELL
Polnc2027	FHL1
Polnc2034	Psmb7
Polnc2061	F2RL2
Polnc2085	EGFL7
Polnc2105	EGFL7
Polnc2111	EGFL7
Polnc2128	JMY
Polnc2156	THOP1
Polnc2158	SDAD1
Polnc2160	ST6GALNAC3
Polnc2173	TOR4A
Polnc2180	AK1
Polnc2190	MMP17
Polnc2194	RASGRF2
Polnc2196	RASGRF2
Polnc2218	GRAMD3
Polnc2223	GPC6
Polnc2232	FAM163B
Polnc2236	Lrsam1
Polnc2254	ADRBK2
Polnc2256	ADH5
Polnc2257	ARSB
Polnc2270	COL5A1
Polnc2284	GARNL3
Polnc2316	ITGA1
Polnc2318	GAR1
Polnc2321	ZDHHC8
Polnc2333	Anxa4
Polnc2353	SCARB2
Polnc2360	SARDH
	DENR
	XM_020081782.1
	AK3
	OGT
	ADAMTS6
	MEGF10
	TLR1
	NT5C2
	RGS3
	HSPA5
	CD274
	PARG
	PARG
	IL1B
	TBX6L
	KDM2B
	KDM2B
	MVB12B
	NTNG2
	RC3H2
	ADRB2
	RABGAP1
	NUP214
	FAM78A
	DAB2
	C9
	COL4A3BP
	surf6
	CNNM3
	AHR
	VAMP1
	VAMP1
	DDX54
	ZNF462
	COL11A1
	DGCR2
	ATP2A2
	ADD1
	TRAF2
	COQ4
	MAST4
	ADF1
	SEC16A
	PTPN13
	RAB11FIP1
	ABL1
	ERBB2IP
	SLC20A1B
	SMAD2
	SBNO1
	CDC37L1
	TRIM23
	ZFYVE16
	SNX24
	SEC31A
	SEC31A
	SEC31A
	UBE2G1
	TNKS
	BRD3
	MEF2C
	RIC1
	HOOK3
	MPHOSPH9
	XM_020082282.1
	XM_020082297.1
	DOLK
	PHYHD1
	BCR
	BCR
	FCHO2
	SOWAHC
	ARHGAP24
	ARHGAP24
	ULK1
	ULK1
	STARD7
	LRRC8A
	GPSM1
	PDGFRB
	SLC25A1
	ZMIZ2
	ZMIZ2
	VDAC2
	NACC2
	HVCN1
	CSF1R1
	TGFBR3
	TGFBR3
	BRIX1
	CSF1R1
	ZNF532
	DHX29
	XM_020082452.1
	SETD8A
	XM_020082462.1
	HNRNPK
	CACFD1
	UBE2L3
	XM_020082474.1
	AFF4
	AFF3
	SREK1
	SREK1
	SREK1
	AIF1L
	AAK1
	BMP2K
	FMR1-B
	LHFPL2
	JAK2
	PRSS23
	TTC28
	SCAMP1
	CFL2
	SRB1
	UHRF2
	XM_020082577.1
	BRINP1
	SH2D3C
	CAMKK2
	FPGS
	COLGALT2
	DRG1
	SCD5
	CTBP2
	MAFF
	ACADSB
	ADAMTS3
	XM_020082711.1
	PEMT
	nhp2l1
	XM_020082754.1
	SHISA9A
	UNK
	SNX29
	ATP8A1
	MBTD1
	ZNF569
	RANGAP1
	RSL1D1
	RGR
	HPDL
	VWA2
	SLC17A7
	MKL1
	SLC43A1
	MKL1
	CTSF
	FKBP10
	WIPI1
	ZNF503
	VDAC2
	TRRAP
	ZNF91
	AARSD1
	GLUD1
	HEXDC
	RAC1
	FBXO11
	BECN1
	DNMBP
	DNAJC7
	ITGA3
	ACO2
	USP42
	COASY
	UROS
	ANKRD61
	POLR3D
	DIAPH3
	ANXA11
	PALD1
	ZMIZ1
	CPN1
	STAT5B
	ZNF518A
	TCF7L2
	IPMK
	OAT
	RFNG
	CAMK2G
	PLCE1
	BTK
	med24
	GLA
	BMS1
	EXOC6
	Itgb4
	MPP2
	MPP2
	MFSD1
	TIMP2
	MMS19
	PDAP1
	TMEM204
	IKZF5
	RBP4B
	METRN
	SPATA20
	MMP17
	SLC6A15
	TOMM22
	PARG
	NEURL1
	ERGIC1
	PIK3R5
	KIAA1211L
	MXI1
	MXI1
	FBXO8
	DACT2
	MGEA5
	MGEA5
	IGFBP4
	EHD1
	SLC24A3
	CPZ
	DENND1C
	Art5
	CNNM2
	RNF103
	itprip
	SAMD1
	PCDH18
	mtus1a
	ARHGDIA
	CLEC4F
	RGS12
	G3BP
	SGSH
	TSC2
	ETF1
	SMURF2
	A1BG
	PALM3
	KDM2A
	ZDHHC5
	DTX4
	CPSF6
	VPS37C
	MS4A12
	ACOX1
	SRP68
	Acp5
	COQ7
	LYG2
	CREBBP
	HRH2
	BGLAP
	MYADM
	SMAP1
	KRT13
	PDCD11
	RNF122
	DAB2IP
	DAB2IP
	DGKE
	MYH9
	PPRC1
	PPRC1
	LDB1
	DCAF15
	PDCD4
	NAA15
	BPTF
	BPTF
	ADD3
	SLC25A10
	ITGAX
	COLGALT1
	GGA1
	PIP4K2B
	psmb3
	ATF7IP
	ATF7IP
	TNRC6C
	TSC2
	P4HB
	XM_020084236.1
	XM_020084237.1
	ATG4D
	JUNB
	JUNB
	PRKCA
	MICALL1
	GRK6
	SLC44A2
	SLC44A2
	SEC23B
	RGS12
	PNPLA6
	Ddx39a
	SLC25A24
	ASNA1
	ADAP2
	MAML3
	MLLT10
	MLLT6
	PCGF2
	RAB11FIP4A
	USP43
	KCNQ5
	ELF2
	GNE
	PYCR1
	CXCL12
	Pitpnc1
	RAB11FIP5
	RGL1
	SFXN5
	Kpna2
	FOSL1
	XPNPEP1
	GNAI2
	rhot1a
	PSMD12
	SMARCE1
	CCR7
	CANT1
	PRDM9
	DUSP5
	GGA3
	TRAPPC11
	HNRNPA0
	SPECC1L
	DIO2
	ORC3
	RASGRP1
	ID2
	PCDH19
	PAK6
	ARHGAP20
	GPR135
	CD93
	EDNRB
	EDNRB
	CSF1
	RALGAPA1
	TTC7B
	FOSL2
	AIM1
	Prkd3
	MTHFD1
	RDX
	KIF26A
	kidins220
	ZMPSTE24
	DDX24
	GCHFR
	NEURL1B
	XM_020084803.1
	Trim35
	DIO3
	PGF
	THBD
	SLC10A1
	ITGB1BP1
	ATOH8
	ELF4
	ZMYM4
	DIEXF
	ATG2B
	HTRA2
	SYNCRIP
	MFSD2AB
	NRDE2
	ADI1
	PQLC3
	HEBP1
	RLF
	CEP170B
	KTN1
	KTN1
	COL12A1
	SIPA1L1
	NEK9
	AREL1
	AREL1
	FCF1
	ADSSL1C
	ZNF292
	EIF2AK4
	ODC1-A
	ASAP2
	SPARC
	PPP1R14B
	RTN1
	MAP3K7
	ZFYVE1
	GNMT
	ARHGEF10
	NFKBIA
	MPP5A
	C56G2.1/C56G2.2
	CNST
	RNF144AA
	MARCKSL1
	CLN8
	MYCL1B
	HARS
	GPATCH2L
	IVD
	HARS
	BEND3
	MID2
	MID2
	CLEC17A
	CLEC4M
	CLEC4M
	SERTAD4
	MID2
	SRP14
	WARS
	CLIP4
	MID2
	C1QBP
	XM_020085284.1
	ACAT1
	PHLDB2
	PHLDB2
	XM_020085295.1
	DDX52
	PCOLCE
	GFPT2
	HSPB1
	FRMPD1
	IRF1
	IRF1
	ILK
	SLC24A3
	MIA
	Pom121
	ZDHHC2
	TRPC6
	SLC6A7
	XM_020085486.1
	VMP1
	PRDM15
	Crtam
	ALCAMA
	HIST2H2AB
	MTMR7
	TMEM88
	TMEM88
	ZGC:85789
	ADORA2B
	U2SURP
	U2SURP
	ZNF333
	IL13RA2
	LRRN4
	ATOH8
	NCOR1
	NCOR1
	TRIM16
	LTN1
	TMEM135
	SPTBN1
	Mark4
	ATP2A3
	TBC1D8B
	PCDH18
	SMS
	ARHGAP32
	CAPN5
	CAPN5
	ZFY1
	TNIK
	PGRMC1
	NSD1
	NSD1
	TGAS113E22.1
	NFRKB
	C5ORF24
	PCDHAC2
	PCDH10
	BRWD3
	HYOU1
	PICALM
	MSN
	MSN
	BANF1
	NRIP1
	USP25
	GNB2
	CXADR
	MEPCE
	CAMKK1
	PURA
	BIRC2
	BIRC2
	ZBTB20
	SNX25
	MYBBP1A
	BBX
	STAG2
	BZRAP1
	PLD2
	AMER1
	OPHN1
	SAR1A
	AR
	MPP1
	PPM1D
	RNF43
	RNF43
	SPECC1
	RNF44
	RNF44
	NPM1
	KDM6B
	APLN
	JAM3
	GUSB
	srrt
	KLHL4
	XM_020086147.1
	NOVA1
	NPAS2
	CXXC5
	SLC43A2
	DLB
	RABGEF1
	Robo1
	SMPD1
	Abr
	RAD9A
	KLHL4
	EI24
	ANKRD13D
	liph
	GNL3
	CXCL14
	SNAI1
	NR4A1
	ANXA6
	PSMD6
	ANXA6
	ARHGEF25
	SLC2A9
	ITM2B
	RBM5
	NA
	MAPKAPK3
	SLC48A1B
	FAM212A
	EFCC1
	OGFR
	GATA2
	PRELP
	KIF21B
	SESN3
	RASSF5
	SPRYD3
	ESYT1
	ITPR1
	APOL
	SMARCC2
	CHCHD4
	ZMYND8
	uvssa
	ITPR1
	XM_020086463.1
	ZNF831
	PLXNB1
	PLXNB1
	ZXDC
	MTMR14
	KLF15
	C24G6.8
	PSMA5
	PSMA5
	MORC3
	PTGIS
	MAPKAPK3
	MMP19
	Trim16
	Sla2
	EMC3
	KDM5B
	DIP2BA
	RAB7A
	DDX19B
	DNAJC16
	CDA
	KIF21B
	KIF21B
	ZNF71
	ZNF84
	ZFP2
	WDR77
	NOP56
	ARL6IP5
	HIPK1
	CAST
	CAST
	RPN2
	RPN2
	NUCKS1
	GDF11
	AMPD2
	RUVBL1
	CHST11
	RPN1
	MDM4
	MDM4
	MAPK14A
	GPR84
	TADA3
	SRGAP3
	LARP4B
	CAMK1
	SEC61A
	PDE10A
	BYSL
	SRSF3
	LEPRE1
	SLC16A7
	PRKCD
	Rassf4
	VAMP3
	AP5B1
	ARF3
	PLEKHG4B
	XM_020087031.1
	AHCYL2
	ARL8B
	PA2G4
	SULF2
	SULF2
	IRF6
	SRSF4
	COL19A1
	XM_020087103.1
	Dtx3l
	CIDEC
	TMEM198
	TMEM198
	BIN2
	CDH5
	UQCRC1
	MAFB
	METTL7A
	TEX264
	LRRN1
	RDH12
	LMBRD1
	CD38
	TNIP1
	Cd38
	GFOD1
	ESYT2
	KCNB2
	NRROS
	NRP1A
	RTTN
	BOC
	NFI1
	MAP3K3
	POMP
	Psme1
	CRISPLD1
	CRISPLD1
	U2SURP
	UBA5
	ZGC:162928
	CCR9
	BCO1
	TMEM56-B
	Sec61g
	GYG1
	CPNE3
	CPNE3
	IDI1
	YTHDF2
	KIAA1217
	KIAA1217
	LMBR1
	ASAP1
	SLCO5A1
	SPATA13
	NPM3
	NUPL1
	NCOA2
	NCOA2
	LPIN2
	ISM1
	RRS1
	GFRA1
	ARHGAP12
	PIP4K2A
	PDE7A
	CSRNP1
	MLH1
	PDK3
	WWP1
	LRRC14
	PRKDC
	ZNF652
	C3ORF58
	PLOD2
	PXDC1
	FBXO45
	SMARCD3
	SERPINB1
	COMMD3
	GARS
	TRAM1L1
	IPO4
	GARS
	VPS41
	PLCD1
	ZNF438
	SEMA5A
	SH3GLB1
	MAP3K3
	OTULIN
	ADAM8
	TOPBP1-A
	NAA50
	DNAJB6
	SLC22A17
	dph2
	EFEMP1
	CTNND2
	CTNND2
	PREX2
	KIAA1462
	KIAA1462
	DCAF11
	CUL2
	CUL2
	WASF3
	PDCD6
	XM_020087876.1
	IMPA1
	OGDHL
	SKIDA1
	DSEL
	XM_020087893.1
	EHD2
	EHD2
	PDE3A
	HIC1
	FAM101B
	MAML2
	LAYN
	C11ORF57
	B3GALTL
	CHCHD2
	CDC42EP3
	AADAC
	PTGIR
	Fat3
	DCHS1
	ARHGAP42
	PVRL1
	CYP2G1
	PVRL3L
	SIPA1L3
	clptm1
	SH3BGRL
	CALM1
	DSCAML1
	CEP57
	XM_020088102.1
	CCNJ
	RCSD1
	RCSD1
	P2RY12
	P2RY12
	LPAR4
	ARHGAP35
	DIXDC1A
	MCAM
	Strn4
	STARD13
	NLRX1
	SARM1
	PSMD8
	ARHGEF17
	CD3EAP
	BCL9L
	Cxcr5
	SLC1A5
	URB1
	GBAS
	SLC18A3A
	SNRPA
	KIAA0100
	Fry
	FRY
	RAB30
	GFM1
	LXN
	LXN
	ROBO1
	PVRL1
	OGFRL1
	TRAF4
	VEZF1
	PPP1R13L
	PRDM10
	ILK
	ITPKC
	CHST15
	TSR1
	ZFP36L2-A
	GAB2
	FOXO1A
	ARL14
	LRFN1
	PITPNM3
	LPAR6
	SERTAD2
	SRGAP3
	FKBP1A
	APEH
	IKZF4
	GATA5-B
	ZNF385A
	TOX2
	TROAP
	SSR4
	BCAS2
	chmp4b
	PTGES3
	STK32C
	CNTN4
	TPRG1L
	ALAS2
	B4GALNT1
	WNK3
	Noc2l
	NLRC3
	XM_020088843.1
	Mtor
	rtel1
	PRDM2
	FOXJ3
	ZNF362
	TNFRSF1A
	RRBP1
	ZNF385A
	KLHDC8B
	TRAF3IP3
	XM_020089004.1
	NDUFA4L2
	AMIGO1
	COL19A1
	GNAI3
	B3GNT7
	KIF1A
	WDFY4
	TMED4
	MTOR
	NA
	RERE
	RERE
	HPS1
	ADCY6
	FAM110B
	SPEN
	SPEN
	TMEM82
	PCMTD2
	IMPDH2
	MICAL
	HSP70
	KCNC4
	MMP23
	AGRN
	SORT1
	LARP4
	LARP4
	SCN8A
	Ube4b
	UBE4B
	TMEM201
	MAPK14A
	MAPK14A
	SEMA3B
	ACVR1B
	PLXNB1
	KLHL17
	XM_020089287.1
	TNS2
	TNS2
	EPHA2
	EPHA2
	ADD3
	BCL2L1
	BCL2L1
	LAMB2
	EIF2S2
	ENO1
	SDCBP
	FAM217B
	PPP1R3D
	LMBR1L
	SRPK1
	SARS
	GNAS
	PLEKHM2
	DCLRE1B
	XM_020089402.1
	RER1
	RER1
	NSFL1C
	AKT3
	lrpprc
	ZNF616
	PEX14
	PIM1
	CCDC88A
	SEMA3G
	GPR157
	VDRA
	FAM50A-B
	ICMT
	SLC25A33
	DTX3
	PLXNA1
	CTDSP1
	CTDSP1
	CD302
	CASP8
	MXRA5
	CXCR4
	DHRSX
	NXPE3
	TLR8
	ACKR3
	PPA1
	PARP14
	CFLAR
	CFLAR
	PARP14
	PYROXD2
	UMPS
	HEG
	KANSL1L
	DNAJC3
	POU3F4
	COL4A1
	Slc15a1
	COL4A2
	ZGC:171429
	FAS
	RAB20
	ASB9
	dapl1
	STS
	Mid1
	CYBRD1
	FIGN
	BAG2
	TNFSF13B
	EGFL6
	EGFL6
	GPM6B
	GPM6B
	RAB9A
	CYTIP
	GABPA
	APP
	MYO1B
	PPP1R9A
	PPP1R9A
	PDK1
	UBR3
	TLK1
	UGT3
	FZD7-A
	DOCK9
	ITGA6
	ITGA6
	CYC
	POU2F1
	ZAK
	FAM126B
	PARD3B
	SDPR
	COL6A2
	GLB1
	RALB
	ME3
	HDAC4
	LRRC58
	LIMS1
	LIMS1
	LIMS1
	spred2
	ZNF148
	RBMS1
	MBNL2A
	PDXK
	COBLL1
	SLC4A10
	SLC18A2
	EHHADH
	CERS6
	SIK2
	Sf3a3
	ALOX5
	GST3
	ADCY2
	GPR174
	TRIQK
	ZNRF2
	GLCCI1
	Mrpl3
	GJA4
	TRIL
	SMAP2
	KCNG2
	KCNQ4
	ARPP21
	KLHL7
	GPR174
	PPP1R9A
	WIPF3
	JAZF1
	DFNA5
	HOXA2A
	UBTD1
	UBTD1
	CASP3
	BAX
	fam65b
	znf704
	tdp2
	SMARCC1
	ASTE1
	ASTE1
	DKK1
	MGAT1
	TRIM71
	NFE2L1
	COL1A2
	NDRG1
	SATB1
	TBC1D5
	TBC1D5
	LCP2
	E2F3
	CASD1
	TMEM57A
	FOXO3
	TMEM150A
	CAP2
	SI:CH211-194E15.5
	YARS
	SDC3
	CYHR1
	CYHR1
	PHF14
	XM_020090772.1
	GRB10
	GRB10
	NFYC
	KAT2B
	ZNF385D
	ELMO1
	GRINA
	MYCL1B
	SH3BGRL3
	TRAPPC9
	PDK2
	MFSD2AB
	FABP3
	UBE2QL1
	BET1
	PAQR7B
	PAG1
	PAG1
	MARCKSL1
	FAM49A
	FAM49A
	FAM49A
	GALNT12
	KHDRBS1
	SCIN
	TMEM55A
	TPD52
	ID4
	POMGNT2
	FXYD3
	ADAMTS16
	ZHX1
	CEACAM6
	TGFBR2
	TGFBR2
	PTTG1IP
	ME3
	RNF144B
	FAM46A
	TSTD3
	TGFB2
	GDF6A
	PRSS35
	NOD1
	NCAM1
	NCAM1
	BAI1
	CCR4
	LPCAT1
	TNFRSF6B
	SNTB1
	AZIN1
	RBMS3
	RBMS3
	XYLA
	Ccr3
	PLEC
	DYRK1B
	FBL
	ZHX2
	TRIO
	DOPEY1
	TCAIM
	ANO10
	ABHD5
	SOX11-A
	TRAK1
	PTPN2
	LRRC16A
	NCALDA
	NCALDA
	MROH1
	MTCL1
	SDC2-B
	COBL
	GRB10
	GRB10
	DEPTOR
	DEPTOR
	WDR26
	ALDH2
	PSMA2
	HACE1
	CEP170
	FBXO32
	AZI2
	RFT2
	NFKBIA
	SH3BGRL2
	Psma6
	DSE
	ITPKB
	RPF2
	SRP9
	CYP46A1
	UBXN2A
	CAPN1
	XM_020091564.1
	PHIP
	BCL11B
	HMBOX1
	LAMA4
	slc16a10
	RMDN3
	ABLIM1
	BAHD1
	KLHL29
	TRAF3IP2
	TCF21
	SCML4
	SH2D1A
	IL17F
	LBR
	EPB41L2
	CNST
	TBX18
	CD2AP
	CD2AP
	NAGA
	NAGA
	SEC63
	ZFYVE1
	ZNF503
	STX7
	PPP2R5D
	PPP2R5C
	Ppp2r5c
	EPT1
	THBD
	C10ORF11
	FLRT2
	TPD52L1
	TPD52L1
	PSMC6
	PINX1
	HSP90A.1
	Gsta4
	VPS18
	SERINC1
	Mgat2
	ADCK3
	Pprc1
	SGK1
	ZNF410
	LDB1
	ALDH6A1
	LDB1
	RNF217
	LDB1
	PSMC1
	HDAC2
	TDH
	AKAP7
	MTMR9
	FOXN3
	FAM46A
	FAM46A
	PGM3
	CCM2
	NT5DC1
	FKBP3
	ZFP36L1
	TRIM35
	RPL7L1
	RHOV
	HMGN3
	CHRM3
	PWP1
	GREM2
	AKR1B10
	RYR2
	PHYH
	TTC7A
	NAMPT
	SOX5
	UTP20
	UTP20
	IL17RE
	MINPP1
	IL15RA
	XM_020092206.1
	ZC3HAV1
	DEF6
	ABCD2
	Nrcam
	CDK17
	ELK3
	EIF1
	DNAJB9
	TIMP3
	XM_020092331.1
	LRRC17
	SLC6A12
	MEST
	ASUN
	CACNA1C
	RERG
	CERK
	TFEC
	AKR1B10
	PFKFB3
	PFKFB3
	PFKFB3
	NTF3
	ST8SIA1
	USP18
	PIM3
	SLC16A7
	CCDC146
	RSBN1L
	MTPN
	ALG10
	MDFIC
	SMO
	TCP11L2
	IFRD1
	OPTN
	ZSCAN29
	RRP12
	BCL3
	TOMM40
	TUFT1
	ITGA8
	FAM110C
	JAZF1
	ZC3H12A
	DHDDS
	BTG3
	ARHGAP22
	FXYD6
	CSF3R
	NA
	Nfkbid
	ADAM22
	IFFO1
	TNFRSF5
	TAPBPL
	C1R
	XM_020092657.1
	ZNF836
	GMEB1
	MPRA
	APLP1
	TBC1D15
	HACL1
	PHF3
	MYOM3
	CYP4B1
	HAMP1
	ETHE1
	ETS1-B
	ETS1-B
	TMEM200A
	ZDHHC11
	RAPGEF5
	CAMK2G
	AGO1
	AGO3
	AGO3
	MEGF8
	CAMK2G
	ARHGEF5
	ZNF865
	CHD4
	vars
	THSD4
	THSD4
	TLR13
	ZNF524
	ZNF524
	SPHK2
	CAMK2G
	USP5
	KEL
	ARNT
	NOP2
	LEPREL2
	CAMK2G
	PEX5
	ZYX
	XM_020092993.1
	TTYH1
	PVRL2
	PVRL2
	PVRL2
	SLC2A1
	prpf31
	TRIM35
	CASP2
	Grwd1
	CXCR3
	DEDD2
	CXCR3
	CXCR3
	CACNG7
	CD40
	M6PR
	TPI1B
	EMG1
	CLEC4E
	XM_020093114.1
	XM_020093115.1
	CLEC4E
	JOSD2
	GABARAPL1
	COX6B1
	CSNK2B
	hdac9b
	HDAC9B
	INVS
	ARHGEF1
	ARHGEF1
	CD79A
	FCGBP
	TAX1BP1B
	TAX1BP1B
	MANEAL
	FLI1
	STX17
	KCNN3
	SEC61B
	IL16
	MYCBP
	CROT
	TMEM200A
	RNF115
	PLEKHG4B
	LIPE
	LIPE
	NBEAL2
	NBEAL2
	DFNA5
	GNL2
	SH3KBP1
	GLIPR2
	MARK1
	KIF13A
	MCL1
	Mark1
	PBXIP1
	PSMC4
	CTPS1
	PTDSS1
	PHACTR4B
	SFXN1
	SCMH1
	CITED3
	FAM213A
	CHN2
	INPP5B
	RCC1
	LSR
	LSR
	NBN
	STEAP4
	FHL3
	ATXN1
	LOXL2B
	ZMAT4
	VAMP5
	PDLIM2
	GPR124
	MAP4K3
	FAM101A
	ADGRD1
	NPY1R
	nr2f1a
	FAM172A
	GFPT1
	INPP5A
	ADAM28
	ier5l
	STX2
	Arhgap25
	Lrrtm4
	NEURL3
	ARID5A
	CH25H
	NIPBLB
	ANKLE2
	TMEM2
	PSAP
	PRKAB1
	PPP3CC
	ANGPTL2
	MTMR3
	RASA1
	ADK
	Clnk
	ADK
	CHFR
	TGOLN2
	ZFAND5
	DOCK5
	ARRDC3
	AGPAT6
	CRAT
	ENTPD4
	ASPHD2
	ASPHD2
	ZNF703
	SEMA4C
	RADIL
	MAP3K14
	UBFD1
	MYLK
	MYLK
	TIMP2
	SOCS3
	CYP3A56
	TRIM35
	GPR155
	TRIM16
	WIPF1
	MAP3K3
	MRC2
	UNK
	XM_020094229.1
	ARHGAP23
	Eftud2
	CLIC2
	ZNF652
	DHX58
	FKBP10
	STARD3
	FBXL20
	ST8SIA6
	ST8SIA6
	MACROD2
	PHOSPHO1
	PHOSPHO1
	PHOSPHO1
	MREG
	SIPA1L2
	NKIRAS2
	PPP1R1B
	ARL5B
	NOTCH2
	SIPA1L2
	ATP13A1
	VAC14
	COLGALT1
	PBX1
	PBX1
	PSMG3
	TRIM8
	IFI35
	SUFU
	FASLG
	APOL3
	SUFU
	METTL10
	GOSR2
	SUV420H2
	STAT3
	HBA
	TARBP1
	GPR146
	AATK
	N4BP3
	FBXL12
	BAX
	PDE4D
	RAB40C
	CYTH1
	GIPC1
	PLCL2
	AANAT
	LIMD2
	TRIP10
	HLF
	HLF
	FAM117A
	FAM117B
	SLC35B1
	MAFK
	MICU1
	PDZD8
	MYO10
	GRN
	PPAN
	ANGPTL1
	P2RY11
	PACSIN3
	MKL2
	MKL2
	EZH1
	DNAJB1
	AKT1S1
	MICALL2
	MPZL2
	USF1
	YPEL2
	PTX3
	ITM2C
	ECEL1
	XM_020094892.1
	VWA5A
	PIK3CB
	GLCAK1
	SAMSN1
	PSMA6
	PGRP-SC2
	C5AR1
	C5AR1
	CD3E
	XAF1
	HSPA12A
	XM_020094983.1
	PHLDB1
	A2M
	A2M
	A2M
	CLTC
	EVL
	EVL
	TAPBPL
	MAP3K4
	SLC43A2
	TGAS113E22.1
	BAZ1B
	TBCEL
	XM_020095092.1
	HIP1
	SLIT1
[truncated: 1,992 more rows]
